# Supplementary material for: Molecular and evolutionary characterization of norovirus GII.17 in the northern region of Brazil
Source: BMC Infect Dis. 2019 Dec 2;19:1021. doi: 10.1186/s12879-019-4628-5 (PMC6889554; doi:10.1186/s12879-019-4628-5)
Supplement: Supplementary file 1 — Additional file 1. The final database comprised 85 sequences of GII.17 and 12 described sequences evaluated in this study. [file 12879_2019_4628_MOESM1_ESM.xlsx]

## Sheet: Plan1
NUMBER	STRAIN	Length	ORF1	ORF1-SUBTYPE	ORF2	ORF3	HOST	COUNTRY	DATE
LC258403	Hu/GII/JP/2017/GII.P17_GII.17/Tokyo330021	7420	GII.P17		GII.17	GII.17	Human	Japan	2017
KY905330	Hu/GII.P17_GII.17/NSW9428/2016/AU	7491	GII.P17		GII.17	GII.17	Human	Australia	2016
KX353832	Hu/GII.P.17/GII.17/LNOV_PA16004/BRAZIL/2016	543	GII.P17		GII.17		Human	Brazil	2016
KX353834	Hu/GII.P.17/GII.17/LNOV_PA16007/BRAZIL/2016	543	GII.P17		GII.17		Human	Brazil	2016
KX420894	Hu/GII.17/ABEI68/CA/2016	2177			GII.17		Human	Canada	2016
KX420893	Hu/GII.17/ABEI43/CA/2016	2163			GII.17		Human	Canada	2016
KX420895	Hu/GII.17/ABEI69/CA/2016	2194			GII.17		Human	Canada	2016
KU953395	Hu/GII.17/1613179/Shanghai/2016	1623			GII.17		Human	China	2016
KU953396	Hu/GII.17/1613225/Shanghai/2016	1623			GII.17		Human	China	2016
KU953397	Hu/GII.17/1613305/Shanghai/2016	1623			GII.17		Human	China	2016
KU953398	Hu/GII.17/1613306/Shanghai/2016	1623			GII.17		Human	China	2016
KU953394	Hu/GII.17/1613155/Shanghai/2016	1623			GII.17		Human	China	2016
KX244854	16_G0188/Ger/2016	1623			GII.17		Human	Germany	2016
KX168452	GII/Hu/HKG/2016/GII.17/CUHK_NS_928	1623			GII.17		Human	Hong_Kong	2016
KY069115	Hu/GII.17/CUHK_NS_1011/HKG/2016	1623			GII.17		Human	Hong_Kong	2016
KX168439	GII/Hu/HKG/2016/GII.17/CUHK_NS_863	1623			GII.17		Human	Hong_Kong	2016
KU555841	Hu/GII.17/CUHK_NS_864/HKG/2016	1620			GII.17		Human	Hong_Kong	2016
KX168440	GII/Hu/HKG/2016/GII.17/CUHK_NS_866	1623			GII.17		Human	Hong_Kong	2016
KX168441	GII/Hu/HKG/2016/GII.17/CUHK_NS_880	1623			GII.17		Human	Hong_Kong	2016
KX168456	GII/Hu/HKG/2016/GII.17/CUHK_NS_942	1623			GII.17		Human	Hong_Kong	2016
KX168450	GII/Hu/HKG/2016/GII.17/CUHK_NS_920	1623			GII.17		Human	Hong_Kong	2016
KX168455	GII/Hu/HKG/2016/GII.17/CUHK_NS_936	1623			GII.17		Human	Hong_Kong	2016
KX168453	GII/Hu/HKG/2016/GII.17/CUHK_NS_930	1623			GII.17		Human	Hong_Kong	2016
KX168449	GII/Hu/HKG/2016/GII.17/CUHK_NS_917	1623			GII.17		Human	Hong_Kong	2016
KX168448	GII/Hu/HKG/2016/GII.17/CUHK_NS_911	1623			GII.17		Human	Hong_Kong	2016
KX168445	GII/Hu/HKG/2016/GII.17/CUHK_NS_899	1623			GII.17		Human	Hong_Kong	2016
KX168444	GII/Hu/HKG/2016/GII.17/CUHK_NS_896	1623			GII.17		Human	Hong_Kong	2016
KX168443	GII/Hu/HKG/2016/GII.17/CUHK_NS_892	1623			GII.17		Human	Hong_Kong	2016
LC148854	Hu/GII/JP/2016/GII.17/Osaka15_428	2483			GII.17		Human	Japan	2016
LC148853	Hu/GII/JP/2016/GII.17/Osaka15_399	2483			GII.17		Human	Japan	2016
LC148852	Hu/GII/JP/2016/GII.17/Osaka15_377	2483			GII.17		Human	Japan	2016
LC148856	Hu/GII/JP/2016/GII.17/Osaka15_493	2483			GII.17		Human	Japan	2016
LC148855	Hu/GII/JP/2016/GII.17/Osaka15_479	2483			GII.17		Human	Japan	2016
KX134671	GII/Hu/SI/2016/GII.17/Ljubljana535	1623			GII.17		Human	Slovenia	2016
KX764865	GII/Hu/KR/2016/GII.P17_GII.17/20160118_EL03ALP1	1033	GII.P17		GII.17		Human	South_Korea	2016
KX764864	GII/Hu/KR/2016/GII.P17_GII.17/20160118_EL03LP1	1033	GII.P17		GII.17		Human	South_Korea	2016
KX764845	GII/Hu/KR/2016/GII.17/20160122_FL07ALPV1	1560			GII.17		Human	South_Korea	2016
KX764844	GII/Hu/KR/2016/GII.17/20160122_FL07LPV3	1560			GII.17		Human	South_Korea	2016
KX764843	GII/Hu/KR/2016/GII.17/20160122_FL01BLPV1	1560			GII.17		Human	South_Korea	2016
KX764842	GII/Hu/KR/2016/GII.17/20160122_FL01ALPV3	1560			GII.17		Human	South_Korea	2016
KX764841	GII/Hu/KR/2016/GII.17/20160118_EL06LPV3	1560			GII.17		Human	South_Korea	2016
KX764869	GII/Hu/KR/2016/GII.P17_GII.17/20160122_FL07ALP2	1033	GII.P17		GII.17		Human	South_Korea	2016
KX764868	GII/Hu/KR/2016/GII.P17_GII.17/20160122_FL07LP3	1033	GII.P17		GII.17		Human	South_Korea	2016
KX764867	GII/Hu/KR/2016/GII.P17_GII.17/20160122_FL01DLP2	1033	GII.P17		GII.17		Human	South_Korea	2016
KX764866	GII/Hu/KR/2016/GII.P17_GII.17/20160122_FL01BLP1	1033	GII.P17		GII.17		Human	South_Korea	2016
MF172095	Hu/USA/2016/GII.17/USA_8986	1623			GII.17		Human	USA	2016
MF172096	Hu/USA/2016/GII.17/USA_9166	1623			GII.17		Human	USA	2016
KY985372	Hu/GII.17/25747-LVCA/2016/BRA	453			GII.17		Human	Brazil	2016
KY985371	Hu/GII.17/25746-LVCA/2016/BRA	453			GII.17		Human	Brazil	2016
KX061540	Hu/GII.17/Arg13099/2015/ARG	1857			GII.17		Human	Argentina	2015
KT734635	GII_norovirus	753	GII.P17		GII.17		Human	Australia	2015
KT734637	GII_norovirus	753	GII.P17		GII.17		Human	Australia	2015
KY905332	Hu/GII.P17_GII.17/NSW543Q/2015/AU	7533	GII.P17		GII.17	GII.17	Human	Australia	2015
KT190704	FSS462	872	GII.P17		GII.17		Human	Australia	2015
KT734636	GII_norovirus	753	GII.P17		GII.17		Human	Australia	2015
KY392868	Hu/GII.17/LVCA_24785/2015/BRA	7319	GII.P17		GII.17	GII.17	Human	Brazil	2015
KY392867	Hu/GII.17/LVCA_24606/2015/BRA	7397	GII.P17		GII.17	GII.17	Human	Brazil	2015
KX171415	AlbertaSG004/CA/2015	2183			GII.17		Human	Canada	2015
KX171416	AlbertaSG005/CA/2015	2061			GII.17		Human	Canada	2015
KX420892	Hu/GII.17/ABEI446/CA/2015	2170			GII.17		Human	Canada	2015
KX171414	AlbertaEI331/CA/2015	2209			GII.17		Human	Canada	2015
KX171418	AlbertaSG002/CA/2015	2163			GII.17		Human	Canada	2015
KX171419	AlbertaSG003/CA/2015	2179			GII.17		Human	Canada	2015
KX420891	Hu/GII.17/ABEI418/CA/2015	2164			GII.17		Human	Canada	2015
KU557845	Hu/GII.17/25_0227/GD_DG/2015_01_28	1623			GII.17		Human	China	2015
KU557859	Hu/GII.17/34_0576/GD_DG/2015_03_27	1623			GII.17		Human	China	2015
KU557796	Hu/GII.17/49_1812/GD_GZ/2015_11_05	1567			GII.17		Human	China	2015
KU557812	Hu/GII.17/16_0148/GD_JM/2015_01_16	1623			GII.17		Human	China	2015
KU557831	Hu/GII.17/21_0194/GD_GZ/2015_01_28	1623			GII.17		Human	China	2015
KU557877	Hu/GII.17/45_1734/GD_QY/2015_11_08	1623			GII.17		Human	China	2015
KU557800	Hu/GII.17/12_0119/GD_GZ/2015_01_05	1623			GII.17		Human	China	2015
KP864102	GII.17/152642/Shanghai/2015/CHN	1623			GII.17		Human	China	2015
KR270446	Hu/JSSZ15080/CHN	3198	GII.P17		GII.17		Human	China	2015
KT970374	Hu/Guangzhou/GZ2015_L339/CHN/2015	7495	GII.P17		GII.17	GII.17	Human	China	2015
KT992790	Hu/GII.17/HNkaohao/Nanyang/CHN/2015	7548	GII.P17		GII.17	GII.17	Human	China	2015
KT970377	Hu/Guangzhou/GZ2015_L362/CHN/2015	7495	GII.P17		GII.17	GII.17	Human	China	2015
KR270444	Hu/JSCZ14010/CHN	3198	GII.P17		GII.17		Human	China	2015
KT992789	Hu/GII.17/HN05/Nanyang/CHN/2015	7501	GII.P17		GII.17	GII.17	Human	China	2015
KT970376	Hu/Guangzhou/GZ2015_L343/CHN/2015	7495	GII.P17		GII.17	GII.17	Human	China	2015
KT970373	Hu/Guangzhou/GZ2015_L337/CHN/2015	7495	GII.P17		GII.17	GII.17	Human	China	2015
KU557826	Hu/GII.17/20_0183/GD_GZ/2015_01_19	1623			GII.17		Human	China	2015
KU557892	Hu/GII.17/9_0097/GD_ZQ/2015_01_08	1623			GII.17		Human	China	2015
KU557860	Hu/GII.17/35_0584/GD_JM/2015_03_14	1623			GII.17		Human	China	2015
KT992788	Hu/GII.17/HN04/Nanyang/CHN/2015	7498	GII.P17		GII.17	GII.17	Human	China	2015
KT149172	Hu/Guangzhou/GZ2015_L337/CHN/2015	1623			GII.17		Human	China	2015
KU557851	Hu/GII.17/28_0455/GD_JY/2015_02_17	1623			GII.17		Human	China	2015
KU557868	Hu/GII.17/38_0967/GD_GZ/2015_03_05	1623			GII.17		Human	China	2015
KU557869	Hu/GII.17/4_0017/GD_HZ/2015_01_09	1623			GII.17		Human	China	2015
KU557819	Hu/GII.17/17_0152/GD_JM/2015_01_19	1623			GII.17		Human	China	2015
KU557841	Hu/GII.17/24_0221/GD_DG/2015_01_21	1623			GII.17		Human	China	2015
KU557805	Hu/GII.17/14_0135/GD_JM/2015_01_05	1623			GII.17		Human	China	2015
KT633382	Hu/GII.17/15092003/CHN/2015	1049	GII.P17		GII.17		Human	China	2015
KT633383	Hu/GII.17/15081009/CHN/2015	1049	GII.P17		GII.17		Human	China	2015
KT633394	Hu/GII.17/1501Y007/CHN/2015	1049	GII.P17		GII.17		Human	China	2015
KR095172	15151011	974	GII.P17		GII.17		Human	China	2015
KU557858	Hu/GII.17/30_0502/GD_DG/2015_03_13	1623			GII.17		Human	China	2015
KU557882	Hu/GII.17/5_0033/GD_ZH/2015_01_13	1623			GII.17		Human	China	2015
KU557863	Hu/GII.17/37_0718/GD_ZQ/2015_04_14	1623			GII.17		Human	China	2015
KU557890	Hu/GII.17/8_0090/GD_ZH/2015_01_04	1623			GII.17		Human	China	2015
KR095171	1501Y002	974	GII.P17		GII.17		Human	China	2015
KU557861	Hu/GII.17/35_0585/GD_JM/2015_03_16	1623			GII.17		Human	China	2015
KU557784	Hu/GII.17/35_0585/GD_JM/2015_03_17	7555	GII.P17		GII.17	GII.17	Human	China	2015
KU953392	Hu/GII.17/1513140/Shanghai/2015	1623			GII.17		Human	China	2015
KT253245	Hu/GII.17/CHN/2015/ZHITHC_12	7557	GII.P17		GII.17	GII.17	Human	China	2015
KU557873	Hu/GII.17/40_1013/GD_GZ/2015_04_16	1623			GII.17		Human	China	2015
KU557887	Hu/GII.17/7_0056/GD_ZH/2015_01_05	1623			GII.17		Human	China	2015
KT633395	Hu/GII.17/15142012/CHN/2015	1049	GII.P17		GII.17		Human	China	2015
KU557881	Hu/GII.17/5_0032/GD_ZH/2015_01_10	1623			GII.17		Human	China	2015
KT149173	Hu/Guangzhou/GZ2015_L339/CHN/2015	1623			GII.17		Human	China	2015
KT992787	Hu/GII.17/HN03/Nanyang/CHN/2015	7499	GII.P17		GII.17	GII.17	Human	China	2015
KR270449	Hu/JSNT15033/CHN	3198	GII.P17		GII.17		Human	China	2015
KR270448	Hu/JSWX15027/CHN	3198	GII.P17		GII.17		Human	China	2015
KU953393	Hu/GII.17/1513181/Shanghai/2015	1623			GII.17		Human	China	2015
KU557842	Hu/GII.17/24_0222/GD_DG/2015_01_21	1623			GII.17		Human	China	2015
KU557862	Hu/GII.17/35_0586/GD_JM/2015_03_14	1623			GII.17		Human	China	2015
KU557854	Hu/GII.17/29_0500/GD_ZQ/2015_03_09	1623			GII.17		Human	China	2015
KU557783	Hu/GII.17/35_0584/GD_JM/2015_03_14	7555	GII.P17		GII.17	GII.17	Human	China	2015
KR270442	Hu/JSSZ14313/CHN	3198	GII.P17		GII.17		Human	China	2015
KR270445	Hu/JSWX14012/CHN	3198	GII.P17		GII.17		Human	China	2015
KT149175	Hu/Guangzhou/GZ2015_L343/CHN/2015	1623			GII.17		Human	China	2015
KU557821	Hu/GII.17/18_0158/GD_MM/2015_01_14	1623			GII.17		Human	China	2015
KP994317	Hu/NoV/GD15/2015/Guangdong/China	1486			GII.17		Human	China	2015
KR858308	Hu/Norovirus/GII.17/Shunyi_18/Beijing/CHN/2015	1484			GII.17		Human	China	2015
KU953391	Hu/GII.17/152808/Shanghai/2015	1623			GII.17		Human	China	2015
KR270447	Hu/JSXZ15035/CHN	3198	GII.P17		GII.17		Human	China	2015
KT149170	Hu/Guangzhou/GZ2015_L324/CHN/2015	1623			GII.17		Human	China	2015
KT149176	Hu/Guangzhou/GZ2015_L362/CHN/2015	1623			GII.17		Human	China	2015
KT970372	Hu/Guangzhou/GZ2015_L325/CHN/2015	7495	GII.P17		GII.17	GII.17	Human	China	2015
KT992786	Hu/GII.17/HN02/Nanyang/CHN/2015	7499	GII.P17		GII.17	GII.17	Human	China	2015
KT970375	Hu/Guangzhou/GZ2015_L340/CHN/2015	7495	GII.P17		GII.17	GII.17	Human	China	2015
KR270443	Hu/JSZJ14003/CHN	3198	GII.P17		GII.17		Human	China	2015
KT970371	Hu/Guangzhou/GZ2015_L324/CHN/2015	7495	GII.P17		GII.17	GII.17	Human	China	2015
KU587626	E12905	1623			GII.17		Human	France	2015
KU587628	E12972	1623			GII.17		Human	France	2015
KU587629	E13289	1623			GII.17		Human	France	2015
KX244853	15_G1200/Ger/2015	1623			GII.17		Human	Germany	2015
KX244850	15_G1181/Ger/2015	1623			GII.17		Human	Germany	2015
KX244851	15_G1182/Ger/2015	1623			GII.17		Human	Germany	2015
KX244852	15_G1269/Ger/2015	1623			GII.17		Human	Germany	2015
KT315706	Hu/GII.17/CUHK_NS_647/HKG/2015	1623			GII.17		Human	Hong_Kong	2015
KT315718	Hu/GII.17/CUHK_NS_670/HKG/2015	1623			GII.17		Human	Hong_Kong	2015
KT326182	Hu/GII.17/CUHK_NS_667/HKG/2015	7506	GII.P17		GII.17	GII.17	Human	Hong_Kong	2015
KP902580	Hu/GII.17/HKG/2015/CUHK_NS_512	1623			GII.17		Human	Hong_Kong	2015
KP902586	Hu/GII.17/HKG/2015/CUHK_NS_549	1623			GII.17		Human	Hong_Kong	2015
KT780406	Hu/GII.17/CUHK_NS_600/HKG/2015	7559	GII.P17		GII.17	GII.17	Human	Hong_Kong	2015
KT315694	Hu/GII.17/CUHK_NS_611/HKG/2015	1623			GII.17		Human	Hong_Kong	2015
KT315705	Hu/GII.17/CUHK_NS_643/HKG/2015	1623			GII.17		Human	Hong_Kong	2015
KT315689	Hu/GII.17/CUHK_NS_600/HKG/2015	1623			GII.17		Human	Hong_Kong	2015
KT315708	Hu/GII.17/CUHK_NS_649/HKG/2015	1623			GII.17		Human	Hong_Kong	2015
KT326181	Hu/GII.17/CUHK_NS_649/HKG/2015	7518	GII.P17		GII.17	GII.17	Human	Hong_Kong	2015
KT315707	Hu/GII.17/CUHK_NS_648/HKG/2015	1623			GII.17		Human	Hong_Kong	2015
KT315719	Hu/GII.17/CUHK_NS_671/HKG/2015	1623			GII.17		Human	Hong_Kong	2015
KT315697	Hu/GII.17/CUHK_NS_619/HKG/2015	1623			GII.17		Human	Hong_Kong	2015
KT315682	Hu/GII.17/CUHK_NS_579/HKG/2015	1623			GII.17		Human	Hong_Kong	2015
KT315703	Hu/GII.17/CUHK_NS_639/HKG/2015	1623			GII.17		Human	Hong_Kong	2015
KT780414	Hu/GII.17/CUHK_NS_655/HKG/2015	7559	GII.P17		GII.17	GII.17	Human	Hong_Kong	2015
KT315698	Hu/GII.17/CUHK_NS_627/HKG/2015	1623			GII.17		Human	Hong_Kong	2015
KP902587	Hu/GII.17/HKG/2015/CUHK_NS_556	1623			GII.17		Human	Hong_Kong	2015
KT315690	Hu/GII.17/CUHK_NS_602/HKG/2015	1623			GII.17		Human	Hong_Kong	2015
KT780400	Hu/GII.17/CUHK_NS_511/HKG/2015	7559	GII.P17		GII.17	GII.17	Human	Hong_Kong	2015
KT346358	Hu/GII.17/CUHK_NS_682/HKG/2015	2574	GII.Pe		GII.17		Human	Hong_Kong	2015
KT315677	Hu/GII.17/CUHK_NS_534/HKG/2015	1623			GII.17		Human	Hong_Kong	2015
KT315699	Hu/GII.17/CUHK_NS_629/HKG/2015	1623			GII.17		Human	Hong_Kong	2015
KT315678	Hu/GII.17/CUHK_NS_537/HKG/2015	1623			GII.17		Human	Hong_Kong	2015
KT780409	Hu/GII.17/CUHK_NS_636/HKG/2015	7559	GII.P17		GII.17	GII.17	Human	Hong_Kong	2015
KT315687	Hu/GII.17/CUHK_NS_593/HKG/2015	1623			GII.17		Human	Hong_Kong	2015
KT315701	Hu/GII.17/CUHK_NS_636/HKG/2015	1623			GII.17		Human	Hong_Kong	2015
KT315693	Hu/GII.17/CUHK_NS_606/HKG/2015	1623			GII.17		Human	Hong_Kong	2015
KT780407	Hu/GII.17/CUHK_NS_603/HKG/2015	7559	GII.P17		GII.17	GII.17	Human	Hong_Kong	2015
KT780416	Hu/GII.17/CUHK_NS_657/HKG/2015	7559	GII.P17		GII.17	GII.17	Human	Hong_Kong	2015
KT780413	Hu/GII.17/CUHK_NS_653/HKG/2015	7559	GII.P17		GII.17	GII.17	Human	Hong_Kong	2015
KT315679	Hu/GII.17/CUHK_NS_539/HKG/2015	1623			GII.17		Human	Hong_Kong	2015
KT589391	GII/Hu/HKG/2015/GII.Pe_GII.17/CUHK_NS_682	7550	GII.Pe		GII.17	GII.17	Human	Hong_Kong	2015
KP902588	Hu/GII.17/HKG/2015/CUHK_NS_565	1623			GII.17		Human	Hong_Kong	2015
KT780403	Hu/GII.17/CUHK_NS_574/HKG/2015	7559	GII.P17		GII.17	GII.17	Human	Hong_Kong	2015
KP698930	GII/Hu/HKG/2015/GII.17/CUHK_NS_511	1623			GII.17		Human	Hong_Kong	2015
KT780402	Hu/GII.17/CUHK_NS_549/HKG/2015	7559	GII.P17		GII.17	GII.17	Human	Hong_Kong	2015
KT780411	Hu/GII.17/CUHK_NS_643/HKG/2015	7559	GII.P17		GII.17	GII.17	Human	Hong_Kong	2015
KT315704	Hu/GII.17/CUHK_NS_641/HKG/2015	1623			GII.17		Human	Hong_Kong	2015
KT780410	Hu/GII.17/CUHK_NS_637/HKG/2015	7559	GII.P17		GII.17	GII.17	Human	Hong_Kong	2015
KT315683	Hu/GII.17/CUHK_NS_582/HKG/2015	1623			GII.17		Human	Hong_Kong	2015
KP698931	GII/Hu/HKG/2015/GII.17/CUHK_NS_513	1623			GII.17		Human	Hong_Kong	2015
KT315710	Hu/GII.17/CUHK_NS_653/HKG/2015	1623			GII.17		Human	Hong_Kong	2015
KP902584	Hu/GII.17/HKG/2015/CUHK_NS_521	1623			GII.17		Human	Hong_Kong	2015
KT780405	Hu/GII.17/CUHK_NS_599/HKG/2015	7559	GII.P17		GII.17	GII.17	Human	Hong_Kong	2015
KT315713	Hu/GII.17/CUHK_NS_657/HKG/2015	1623			GII.17		Human	Hong_Kong	2015
KT780412	Hu/GII.17/CUHK_NS_647/HKG/2015	7559	GII.P17		GII.17	GII.17	Human	Hong_Kong	2015
KT780415	Hu/GII.17/CUHK_NS_656/HKG/2015	7559	GII.P17		GII.17	GII.17	Human	Hong_Kong	2015
KT315714	Hu/GII.17/CUHK_NS_658/HKG/2015	1623			GII.17		Human	Hong_Kong	2015
KP902590	Hu/GII.17/HKG/2015/CUHK_NS_575	1623			GII.17		Human	Hong_Kong	2015
KT315709	Hu/GII.17/CUHK_NS_650/HKG/2015	1623			GII.17		Human	Hong_Kong	2015
KP902583	Hu/GII.17/HKG/2015/CUHK_NS_520	1623			GII.17		Human	Hong_Kong	2015
KP902579	Hu/GII.17/HKG/2015/CUHK_NS_506	1623			GII.17		Human	Hong_Kong	2015
KT780408	Hu/GII.17/CUHK_NS_627/HKG/2015	7559	GII.P17		GII.17	GII.17	Human	Hong_Kong	2015
KT780404	Hu/GII.17/CUHK_NS_582/HKG/2015	7559	GII.P17		GII.17	GII.17	Human	Hong_Kong	2015
KT315686	Hu/GII.17/CUHK_NS_592/HKG/2015	1623			GII.17		Human	Hong_Kong	2015
KU561248	GII/Hu/HKG/2015/GII.17/CUHK_NS_613	7559	GII.P17		GII.17	GII.17	Human	Hong_Kong	2015
KX168438	GII/Hu/HKG/2015/GII.17/CUHK_NS_861	1623			GII.17		Human	Hong_Kong	2015
KU561247	GII/Hu/HKG/2015/GII.17/CUHK_NS_680	1623			GII.17		Human	Hong_Kong	2015
KX168437	GII/Hu/HKG/2015/GII.17/CUHK_NS_767	1623			GII.17		Human	Hong_Kong	2015
KU561249	GII/Hu/HKG/2015/GII.17/CUHK_NS_616	7558	GII.P17		GII.17	GII.17	Human	Hong_Kong	2015
KT315674	Hu/GII.17/CUHK_NS_522/HKG/2015	1623			GII.17		Human	Hong_Kong	2015
KP902581	Hu/GII.17/HKG/2015/CUHK_NS_514	1623			GII.17		Human	Hong_Kong	2015
KU561233	GII/Hu/HKG/2015/GII.17/CUHK_NS_541	1623			GII.17		Human	Hong_Kong	2015
KU561232	GII/Hu/HKG/2015/GII.17/CUHK_NS_536	1623			GII.17		Human	Hong_Kong	2015
KU561231	GII/Hu/HKG/2015/GII.17/CUHK_NS_535	1623			GII.17		Human	Hong_Kong	2015
KU561230	GII/Hu/HKG/2015/GII.17/CUHK_NS_504	1623			GII.17		Human	Hong_Kong	2015
KT315702	Hu/GII.17/CUHK_NS_637/HKG/2015	1623			GII.17		Human	Hong_Kong	2015
KT315688	Hu/GII.17/CUHK_NS_599/HKG/2015	1623			GII.17		Human	Hong_Kong	2015
KT315716	Hu/GII.17/CUHK_NS_662/HKG/2015	1623			GII.17		Human	Hong_Kong	2015
KT315717	Hu/GII.17/CUHK_NS_667/HKG/2015	1623			GII.17		Human	Hong_Kong	2015
KT315691	Hu/GII.17/CUHK_NS_603/HKG/2015	1623			GII.17		Human	Hong_Kong	2015
KT315684	Hu/GII.17/CUHK_NS_586/HKG/2015	1623			GII.17		Human	Hong_Kong	2015
KT315712	Hu/GII.17/CUHK_NS_656/HKG/2015	1623			GII.17		Human	Hong_Kong	2015
KT780401	Hu/GII.17/CUHK_NS_517/HKG/2015	7559	GII.P17		GII.17	GII.17	Human	Hong_Kong	2015
KP902589	Hu/GII.17/HKG/2015/CUHK_NS_574	1623			GII.17		Human	Hong_Kong	2015
KU561238	GII/Hu/HKG/2015/GII.17/CUHK_NS_580	1623			GII.17		Human	Hong_Kong	2015
KU561237	GII/Hu/HKG/2015/GII.17/CUHK_NS_576	1623			GII.17		Human	Hong_Kong	2015
KU561236	GII/Hu/HKG/2015/GII.17/CUHK_NS_548	1623			GII.17		Human	Hong_Kong	2015
KU561235	GII/Hu/HKG/2015/GII.17/CUHK_NS_546	1623			GII.17		Human	Hong_Kong	2015
KU561246	GII/Hu/HKG/2015/GII.17/CUHK_NS_679	1623			GII.17		Human	Hong_Kong	2015
KU561243	GII/Hu/HKG/2015/GII.17/CUHK_NS_614	1623			GII.17		Human	Hong_Kong	2015
KU561242	GII/Hu/HKG/2015/GII.17/CUHK_NS_610	1623			GII.17		Human	Hong_Kong	2015
KU561240	GII/Hu/HKG/2015/GII.17/CUHK_NS_594	1623			GII.17		Human	Hong_Kong	2015
KU561239	GII/Hu/HKG/2015/GII.17/CUHK_NS_583	1623			GII.17		Human	Hong_Kong	2015
KX024652	Hu/GII.17/HUN5737/2015/HUN	3239	GII.P17		GII.17		Human	Hungary	2015
KT346356	PR668/2015/ITA	3266	GII.P17		GII.17		Human	Italy	2015
LC037415	Hu/GII/JP/2015/GII.P17_GII.17/Kawasaki308	7555	GII.P17		GII.17	GII.17	Human	Japan	2015
LC148849	Hu/GII/JP/2015/GII.17/Osaka14_508	2483			GII.17		Human	Japan	2015
LC148848	Hu/GII/JP/2015/GII.17/Osaka14_394	2483			GII.17		Human	Japan	2015
LC148847	Hu/GII/JP/2015/GII.17/Osaka14_346	2483			GII.17		Human	Japan	2015
LC148851	Hu/GII/JP/2015/GII.17/Osaka15_208	2483			GII.17		Human	Japan	2015
LC148850	Hu/GII/JP/2015/GII.17/Osaka15_157	2483			GII.17		Human	Japan	2015
LC101820	GII/Hu/Jp/2015/GII.17/MIY2	2463			GII.17		Human	Japan	2015
KX424647	GII/Hu/NL/2015/GII.P17_GII.17/Almere278	2353	GII.P17		GII.17		Human	Netherlands	2015
KX424646	GII/Hu/NL/2015/GII.P17_GII.17/Veldhoven219	2353	GII.P17		GII.17		Human	Netherlands	2015
KX424649	GII/Hu/NL/2015/GII.P17_GII.17/Heemskerk337	2353	GII.P17		GII.17		Human	Netherlands	2015
KX424648	GII/Hu/NL/2015/GII.P17_GII.17/Almere279	2353	GII.P17		GII.17		Human	Netherlands	2015
LT160591	Hu/GII/RO/2015/GII.P17_GII.17/Dezna187865	1067	GII.P17		GII.17		Human	Romania	2015
KX216794	22962_CRIE	1623			GII.17		Human	Russia	2015
KX216790	23406_CRIE	1623			GII.17		Human	Russia	2015
KX216793	23233_CRIE	1623			GII.17		Human	Russia	2015
KX216796	23110_CRIE	1623			GII.17		Human	Russia	2015
KX216782	22478_CRIE	1623			GII.17		Human	Russia	2015
KX216800	23376_CRIE	1623			GII.17		Human	Russia	2015
KX216801	23377_CRIE	1623			GII.17		Human	Russia	2015
KX216806	23289_CRIE	1623			GII.17		Human	Russia	2015
KX216784	22692_CRIE	1623			GII.17		Human	Russia	2015
KX216797	23308_CRIE	1623			GII.17		Human	Russia	2015
KX216792	23378_CRIE	1623			GII.17		Human	Russia	2015
KX216804	23438_CRIE	1623			GII.17		Human	Russia	2015
KX216798	23249_CRIE	1623			GII.17		Human	Russia	2015
KX216789	23123_CRIE	1623			GII.17		Human	Russia	2015
KX216785	23079_CRIE	1623			GII.17		Human	Russia	2015
KX216803	23383_CRIE	1623			GII.17		Human	Russia	2015
KX216788	23392_CRIE	1623			GII.17		Human	Russia	2015
KX216786	22852_CRIE	1623			GII.17		Human	Russia	2015
KX216787	22706_CRIE	1623			GII.17		Human	Russia	2015
KX134669	GII/Hu/SI/2015/GII.17/Ljubljana1758	1623			GII.17		Human	Slovenia	2015
KX134670	GII/Hu/SI/2015/GII.17/Ljubljana1962	1623			GII.17		Human	Slovenia	2015
KT591501	GII/Hu/SI/2015/GII.17/Ljubljana1662	1623			GII.17		Human	Slovenia	2015
KU561254	Hu/GII.P17_GII.17/KR/2015/CAU_267	7556	GII.P17		GII.17	GII.17	Human	South_Korea	2015
KU687039	Norovirus_GII/Hu/KR/2015/GII.P17_GII.17/20150321_GL07LP6	1033	GII.P17		GII.17		Human	South_Korea	2015
KU561256	Hu/GII.P17_GII.17/KR/2015/CAU_289	7556	GII.P17		GII.17	GII.17	Human	South_Korea	2015
KU561255	Hu/GII.P17_GII.17/KR/2015/CAU_283	7556	GII.P17		GII.17	GII.17	Human	South_Korea	2015
KU687015	Norovirus_GII/Hu/KR/2015/GII.17/20150321_GL02LPV4	1560			GII.17		Human	South_Korea	2015
KU687033	Norovirus_GII/Hu/KR/2015/GII.P17_GII.17/20150321_GL02CLP2	1033	GII.P17		GII.17		Human	South_Korea	2015
KU687038	Norovirus_GII/Hu/KR/2015/GII.P17_GII.17/20150321_GL07LP5	1033	GII.P17		GII.17		Human	South_Korea	2015
KT864684	GII/Hu/KR/2015/GII.17/20150323_GI07LP1	1560			GII.17		Human	South_Korea	2015
KU687034	Norovirus_GII/Hu/KR/2015/GII.P17_GII.17/20150321_GL02CLP4	1033	GII.P17		GII.17		Human	South_Korea	2015
KU687032	Norovirus_GII/Hu/KR/2015/GII.P17_GII.17/20150321_GL02CLP1	1033	GII.P17		GII.17		Human	South_Korea	2015
KX764862	GII/Hu/KR/2015/GII.P17_GII.17/20150330_EL06ALP1	1033	GII.P17		GII.17		Human	South_Korea	2015
KX764840	GII/Hu/KR/2015/GII.17/20150330_EL06ALPV3	1560			GII.17		Human	South_Korea	2015
KX764839	GII/Hu/KR/2015/GII.17/20150330_EL03LPV1	1560			GII.17		Human	South_Korea	2015
KX764838	GII/Hu/KR/2015/GII.17/20150328_FL07ALPV3	1560			GII.17		Human	South_Korea	2015
KX764837	GII/Hu/KR/2015/GII.17/20150328_FL01BLPV1	1560			GII.17		Human	South_Korea	2015
KX764836	GII/Hu/KR/2015/GII.17/20150328_FL01ALPV1	1560			GII.17		Human	South_Korea	2015
KU687036	Norovirus_GII/Hu/KR/2015/GII.P17_GII.17/20150321_GL07LP3	1033	GII.P17		GII.17		Human	South_Korea	2015
KU687013	Norovirus_GII/Hu/KR/2015/GII.17/20150321_GL02LPV2	1560			GII.17		Human	South_Korea	2015
KX764861	GII/Hu/KR/2015/GII.P17_GII.17/20150330_EL03ALP1	1033	GII.P17		GII.17		Human	South_Korea	2015
KX764863	GII/Hu/KR/2015/GII.P17_GII.17/20150330_EL07LP1	1033	GII.P17		GII.17		Human	South_Korea	2015
KX764860	GII/Hu/KR/2015/GII.P17_GII.17/20150328_FL01CLP2	1033	GII.P17		GII.17		Human	South_Korea	2015
KX764859	GII/Hu/KR/2015/GII.P17_GII.17/20150328_FL01BLP1	1033	GII.P17		GII.17		Human	South_Korea	2015
KX764858	GII/Hu/KR/2015/GII.P17_GII.17/20150328_FL01ALP2	1033	GII.P17		GII.17		Human	South_Korea	2015
KX764857	GII/Hu/KR/2015/GII.P17_GII.17/20150328_FL01LP3	1033	GII.P17		GII.17		Human	South_Korea	2015
KT864686	GII/Hu/KR/2015/GII.17/20150323_GI07LP4	1560			GII.17		Human	South_Korea	2015
KU687037	Norovirus_GII/Hu/KR/2015/GII.P17_GII.17/20150321_GL07LP4	1033	GII.P17		GII.17		Human	South_Korea	2015
KT864687	GII/Hu/KR/2015/GII.17/20150323_GI07LP6	1560			GII.17		Human	South_Korea	2015
KT864685	GII/Hu/KR/2015/GII.17/20150323_GI07LP2	1560			GII.17		Human	South_Korea	2015
KU687016	Norovirus_GII/Hu/KR/2015/GII.17/20150321_GL02LPV6	1560			GII.17		Human	South_Korea	2015
KT732275	15_EN_10/2015/GII.17	3262	GII.P17		GII.17		Human	Taiwan	2015
KR154231	Hu/GII.17/CGMH70/2015/TW	7551	GII.P17		GII.17	GII.17	Human	Taiwan	2015
KR052022	Hu/GII.17/Yunlin/15_R_4/2015/TW	3881	GII.P17		GII.17		Human	Taiwan	2015
KR154230	Hu/GII.17/CGMH69/2015/TW	7552	GII.P17		GII.17	GII.17	Human	Taiwan	2015
KR052021	Hu/GII.17/Hsinchu/15_AP_1/2015/TW	4140	GII.P17		GII.17		Human	Taiwan	2015
KR052019	Hu/GII.17/Taichung/15_AD_2/2015/TW	4120	GII.P17		GII.17		Human	Taiwan	2015
KR052020	Hu/GII.17/Changhua/15_AH_1/2015/TW	4105	GII.P17		GII.17		Human	Taiwan	2015
KT732276	15_EN_9/2015/GII.17	3268	GII.P17		GII.17		Human	Taiwan	2015
KX346704	B2459	1623			GII.17		Human	Thailand	2015
KX139297	Hu/GII/IS42_15/THA/2015	1050	GII.P17		GII.17		Human	Thailand	2015
KX346700	B2306	1623			GII.17		Human	Thailand	2015
KX346701	B2316	1623			GII.17		Human	Thailand	2015
KX346703	B2395	1623			GII.17		Human	Thailand	2015
KX346705	B2194	1623			GII.17		Human	Thailand	2015
KX139298	Hu/GII/CMHS200_15/THA/2015	1050	GII.P17		GII.17		Human	Thailand	2015
MF172092	Hu/USA/2015/GII.17/USA_7356	1623			GII.17		Human	USA	2015
MF172093	Hu/USA/2015/GII.17/USA_7424	1623			GII.17		Human	USA	2015
MF172094	Hu/USA/2015/GII.17/USA_7425	1623			GII.17		Human	USA	2015
LC177662	GII/Hu/VNM/2015/GII.P17_GII.17/NVN15.349	2399	GII.P17		GII.17		Human	Viet_Nam	2015
KT285173	Hu/GII.P17_GII.17/NSW6016/2014/AU	2402	GII.P17		GII.17		Human	Australia	2014
KX171412	AlbertaEI421/CA/2014	2182			GII.17		Human	Canada	2014
KX171413	AlbertaEI487/CA/2014	2193			GII.17		Human	Canada	2014
KX171417	AlbertaSG001/CA/2014	2171			GII.17		Human	Canada	2014
KU557827	Hu/GII.17/20_1694/GD_JM/2014_12_25	1623			GII.17		Human	China	2014
KU557817	Hu/GII.17/16_1671/GD_DG/2014_12_19	1623			GII.17		Human	China	2014
KU557808	Hu/GII.17/15_1650/GD_QY/2014_12_18	1623			GII.17		Human	China	2014
KU557799	Hu/GII.17/1184/GD_DG/2014_08_25	1623			GII.17		Human	China	2014
KT149168	Hu/Guangzhou/GZ2014_L311/CHN/2014	1623			GII.17		Human	China	2014
KU557846	Hu/GII.17/26_2044/GD_GZ/2014_12_25	1623			GII.17		Human	China	2014
KT970369	Hu/Guangzhou/GZ2014_L311/CHN/2014	7495	GII.P17		GII.17	GII.17	Human	China	2014
KT380915	Hu/GII.17/142700/Shanghai/2014	7569	GII.P17		GII.17	GII.17	Human	China	2014
KU557849	Hu/GII.17/27_2058/GD_GZ/2014_12_23	1623			GII.17		Human	China	2014
KU557823	Hu/GII.17/18_1681/GD_JM/2014_12_23	1623			GII.17		Human	China	2014
KU557810	Hu/GII.17/1548/GD_MM/2014_11_03	1623			GII.17		Human	China	2014
KU557787	Hu/GII.17/18_1712/GD_JM/2014_12_26	7417	GII.P17		GII.17	GII.17	Human	China	2014
KT633384	Hu/GII.17/14292035/CHN/2014	1049	GII.P17		GII.17		Human	China	2014
KT633390	Hu/GII.17/1405Y155/CHN/2014	1049	GII.P17		GII.17		Human	China	2014
KT633385	Hu/GII.17/14281084/CHN/2014	1049	GII.P17		GII.17		Human	China	2014
KT633386	Hu/GII.17/14131084/CHN/2014	1049	GII.P17		GII.17		Human	China	2014
KU557835	Hu/GII.17/21_1714/GD_JM/2014_12_26	1623			GII.17		Human	China	2014
KT633392	Hu/GII.17/1405Y117/CHN/2014	1049	GII.P17		GII.17		Human	China	2014
KT633393	Hu/GII.17/1405Y098/CHN/2014	1049	GII.P17		GII.17		Human	China	2014
KT633388	Hu/GII.17/1406Y348/CHN/2014	1049	GII.P17		GII.17		Human	China	2014
KU557797	Hu/GII.17/10_0106/GD_GZ/2014_12_30	1623			GII.17		Human	China	2014
KU557829	Hu/GII.17/20_1711/GD_JM/2014_12_26	1623			GII.17		Human	China	2014
KT633389	Hu/GII.17/1405Y160/CHN/2014	1049	GII.P17		GII.17		Human	China	2014
KT633396	Hu/GII.17/14112061/CHN/2014	1015	GII.P17		GII.17		Human	China	2014
KU557811	Hu/GII.17/1549/GD_MM/2014_11_04	1623			GII.17		Human	China	2014
KR020503	Hu/NoV/GII.17/41621/Guangzhou/2014/CHN	7511	GII.P17		GII.17	GII.17	Human	China	2014
KU557791	Hu/GII.17/1085/GD_MM/2014_11_04	1485			GII.17		Human	China	2014
KU557790	Hu/GII.17/1548/GD_MM/2014	7504	GII.P17		GII.17	GII.17	Human	China	2014
KP864103	GII.17/142700/Shanghai/2014/CHN	1623			GII.17		Human	China	2014
KT970370	Hu/Guangzhou/GZ2014_L313/CHN/2014	7495	GII.P17		GII.17	GII.17	Human	China	2014
KP994318	Hu/NoV/GD1697/2014/Guangdong/China	1486			GII.17		Human	China	2014
KU557807	Hu/GII.17/15_1649/GD_QY/2014_12_19	1623			GII.17		Human	China	2014
KU557785	Hu/GII.17/1085/GD_MM/2014_11_04	7496	GII.P17		GII.17	GII.17	Human	China	2014
KU557798	Hu/GII.17/10_0108/GD_GZ/2014_12_30	1623			GII.17		Human	China	2014
KU557809	Hu/GII.17/15_1651/GD_QY/2014_12_19	1623			GII.17		Human	China	2014
KT149169	Hu/Guangzhou/GZ2014_L313/CHN/2014	1623			GII.17		Human	China	2014
KU557802	Hu/GII.17/12_1515/GD_JM/2014_11_02	1623			GII.17		Human	China	2014
KU557816	Hu/GII.17/16_1670/GD_DG/2014_12_19	1623			GII.17		Human	China	2014
KU557786	Hu/GII.17/1711/GD_JM/2014_12_26	7417	GII.P17		GII.17	GII.17	Human	China	2014
KU557885	Hu/GII.17/6_0046/GD_ZH/2014_12_30	1623			GII.17		Human	China	2014
KP335155	Hu/GII.P17_GII.17/Jinshan15/Shanghai/2014/CHN	1023	GII.P17		GII.17		Human	China	2014
KU587625	E11161	1617			GII.17		Human	France	2014
KY069114	Hu/GII.17/CUHK_NS_467/HKG/2014	1623			GII.17		Human	Hong_Kong	2014
KP998539	GII/Hu/HKG/2014/GII.17/CUHK_NS_463	7570	GII.P17		GII.17	GII.17	Human	Hong_Kong	2014
KT780397	Hu/GII.17/CUHK_NS_494/HKG/2014	7559	GII.P17		GII.17	GII.17	Human	Hong_Kong	2014
KP902572	Hu/GII.17/HKG/2014/CUHK_NS_482	1623			GII.17		Human	Hong_Kong	2014
KP902565	Hu/GII.17/HKG/2014/CUHK_NS_360	1617			GII.17		Human	Hong_Kong	2014
KP902573	Hu/GII.17/HKG/2014/CUHK_NS_483	1623			GII.17		Human	Hong_Kong	2014
KP902563	Hu/GII.17/HKG/2014/CUHK_NS_258	1617			GII.17		Human	Hong_Kong	2014
KT780396	Hu/GII.17/CUHK_NS_492/HKG/2014	7559	GII.P17		GII.17	GII.17	Human	Hong_Kong	2014
KT315673	Hu/GII.17/CUHK_NS_486/HKG/2014	1623			GII.17		Human	Hong_Kong	2014
KP902567	Hu/GII.17/HKG/2014/CUHK_NS_438	1623			GII.17		Human	Hong_Kong	2014
KT780395	Hu/GII.17/CUHK_NS_482/HKG/2014	7559	GII.P17		GII.17	GII.17	Human	Hong_Kong	2014
KT315670	Hu/GII.17/CUHK_NS_475/HKG/2014	1623			GII.17		Human	Hong_Kong	2014
KT780399	Hu/GII.17/CUHK_NS_502/HKG/2014	7559	GII.P17		GII.17	GII.17	Human	Hong_Kong	2014
KP902574	Hu/GII.17/HKG/2014/CUHK_NS_492	1623			GII.17		Human	Hong_Kong	2014
KT780398	Hu/GII.17/CUHK_NS_500/HKG/2014	7559	GII.P17		GII.17	GII.17	Human	Hong_Kong	2014
KP902576	Hu/GII.17/HKG/2014/CUHK_NS_500	1623			GII.17		Human	Hong_Kong	2014
KP902575	Hu/GII.17/HKG/2014/CUHK_NS_493	1623			GII.17		Human	Hong_Kong	2014
KP902566	Hu/GII.17/HKG/2014/CUHK_NS_405	1623			GII.17		Human	Hong_Kong	2014
KP902578	Hu/GII.17/HKG/2014/CUHK_NS_503	1623			GII.17		Human	Hong_Kong	2014
KP902571	Hu/GII.17/HKG/2014/CUHK_NS_480	1623			GII.17		Human	Hong_Kong	2014
KP902570	Hu/GII.17/HKG/2014/CUHK_NS_463	1623			GII.17		Human	Hong_Kong	2014
KP698928	GII/Hu/HKG/2014/GII.17/CUHK_NS_491	1623			GII.17		Human	Hong_Kong	2014
KT315669	Hu/GII.17/CUHK_NS_472/HKG/2014	1623			GII.17		Human	Hong_Kong	2014
KT326180	Hu/GII.17/CUHK_NS_405/HKG/2014	7507	GII.P17		GII.17	GII.17	Human	Hong_Kong	2014
KT315671	Hu/GII.17/CUHK_NS_476/HKG/2014	1623			GII.17		Human	Hong_Kong	2014
KP902564	Hu/GII.17/HKG/2014/CUHK_NS_276	1617			GII.17		Human	Hong_Kong	2014
KT780394	Hu/GII.17/CUHK_NS_469/HKG/2014	7559	GII.P17		GII.17	GII.17	Human	Hong_Kong	2014
KU561224	GII/Hu/HKG/2014/GII.17/CUHK_NS_471	1623			GII.17		Human	Hong_Kong	2014
KU561229	GII/Hu/HKG/2014/GII.17/CUHK_NS_498	1623			GII.17		Human	Hong_Kong	2014
KU561227	GII/Hu/HKG/2014/GII.17/CUHK_NS_484	1623			GII.17		Human	Hong_Kong	2014
KU561226	GII/Hu/HKG/2014/GII.17/CUHK_NS_481	1623			GII.17		Human	Hong_Kong	2014
KP902569	Hu/GII.17/HKG/2014/CUHK_NS_456	1623			GII.17		Human	Hong_Kong	2014
KT315672	Hu/GII.17/CUHK_NS_478/HKG/2014	1623			GII.17		Human	Hong_Kong	2014
KP902568	Hu/GII.17/HKG/2014/CUHK_NS_455	1623			GII.17		Human	Hong_Kong	2014
KP902577	Hu/GII.17/HKG/2014/CUHK_NS_502	1623			GII.17		Human	Hong_Kong	2014
LC043305	Hu/GII/JP/2014/GII.P17_GII.17/Nagano8_1	7535	GII.P17		GII.17	GII.17	Human	Japan	2014
AB983218	Hu/GII/JP/2014/GII.P17_GII.17/Kawasaki323	7550	GII.P17		GII.17	GII.17	Human	Japan	2014
LC043139	Hu/GII/JP/2014/GII.P17_GII.17/Nagano7_1	7545	GII.P17		GII.17	GII.17	Human	Japan	2014
KU561253	Hu/GII.P17_GII.17/KR/2014/CAU_265	7556	GII.P17		GII.17	GII.17	Human	South_Korea	2014
KU561252	Hu/GII.P17_GII.17/KR/2014/CAU_192	7556	GII.P17		GII.17	GII.17	Human	South_Korea	2014
KT906670	14_BQ_2/2014/GII.P17/GII.17	3252	GII.P17		GII.17		Human	Taiwan	2014
KT906669	14_BW_3/2014/GII.P17/GII.17	3263	GII.P17		GII.17		Human	Taiwan	2014
KT906671	14_BS_1/2014/GII.P17/GII.17	3255	GII.P17		GII.17		Human	Taiwan	2014
KX139299	Hu/GII/R1_14/THA/2014	1050	GII.P17		GII.17		Human	Thailand	2014
KX346699	B1995	1623			GII.17		Human	Thailand	2014
KR083017	Hu/GII.17/Gaithersburg/2014/US	7527	GII.P17		GII.17	GII.17	Human	USA	2014
KY424350	Hu/GII.17/GaithersburgD14/2014/US	7527	GII.P17		GII.17	GII.17	Human	USA	2014
KU557789	Hu/GII.17/1421/GD_FS/2013_09_09	6572	GII.P17		GII.17	GII.17	Human	China	2013
KU557801	Hu/GII.17/1209/GD_GZ/2013_12_24	1623			GII.17		Human	China	2013
KU557788	Hu/GII.17/2238/GD_JM/2013_08_30	7497	GII.P17		GII.17	GII.17	Human	China	2013
KP676383	Hu/GII/CN/2013/GII.P17_GII.17/Nanjing010141	3631	GII.P17		GII.17		Human	China	2013
KU557839	Hu/GII.17/2238/GD_JM/2013_08_30	1617			GII.17		Human	China	2013
KU557792	Hu/GII.17/1421/GD_FS/2013_09_09	1479			GII.17		Human	China	2013
LC147243	Hu/GII/Toyama/outbreakJan_Feb82105/2013/JP	761	GII.P17		GII.17		Human	Japan	2013
LC043168	Hu/GII/JP/2013/GII.P17_GII.17/Saitama5309	7535	GII.P17		GII.17	GII.17	Human	Japan	2013
LC043167	Hu/GII/JP/2013/GII.P17_GII.17/Saitama5203	7534	GII.P17		GII.17	GII.17	Human	Japan	2013
KU561251	Hu/GII.P17_GII.17/KR/2013/CAU_85	7551	GII.P17		GII.17	GII.17	Human	South_Korea	2013
KU561250	Hu/GII.P17_GII.17/KR/2013/CAU_55	7551	GII.P17		GII.17	GII.17	Human	South_Korea	2013
KJ156329	13_BH_1/2013/GII.17	3723	GII.P17		GII.17		Human	Taiwan	2013
KJ946406	May12_C155/Limbe/Cameroon	798	GII.Pe		GII.17		Human	Cameroon	2012
KJ946403	Sep11_A2/2011/Limbe/Cameroon	653	GII.P3		GII.17		Human	Cameroon	2011
KC962460	Hu/7299/2011/ZAF	1010	GII.P16		GII.17		Human	South_Africa	2011
JF802505	A113/2009CMR	850	GII.P13		GII.17		Human	Cameroon	2009
JF802507	C15b/2009CMR	1024	GII.P13		GII.17		Human	Cameroon	2009
JF802506	C38/2009CMR	850	GII.P13		GII.17		Human	Cameroon	2009
GQ266697	Hu/Zuerich/P7d384/2009	1599			GII.17		Human	Switzerland	2009
GQ266696	Hu/Zuerich/P7d1/2008	1599			GII.17		Human	Switzerland	2008
JQ751044	Hu/GII.17/Wuhan/Z776/CHN/2007	1096	GII.P13		GII.17		Human	China	2007
JF970609	Hu/NoV/INCMNSZ_01/2007/Mex	1337			GII.17		Human	Mexico	2007
KR074153	Hu/BRA/2006/GII.P13_GII.17/RS11938	514	GII.P13		GII.17		Human	Brazil	2006
KC911710	Hu/GII/SC_347/THA/2006	598			GII.17		Human	Thailand	2006
KC911668	Hu/GII/CH_361/THA/2006	527			GII.17		Human	Thailand	2006
KR074151	Hu/BRA/2005/GII.Pe_GII.17/RS11125	514	GII.Pe		GII.17		Human	Brazil	2005
KR074152	Hu/BRA/2005/GII.Pe_GII.17/RS11178	514	GII.Pe		GII.17		Human	Brazil	2005
FJ383845	8093	988	GII.P13		GII.17		Human	Russia	2005
KJ179754	HU/BRA/2005/GII.17/Rio Grande do Sul11125	214			GII.17		Human	Brazil	2005
KX722431	Hu/GII.17/PID18252/2004/BRA	387			GII.17		Human	Brazil	2004
KJ196286	Saitama/T87	7535	GII.P16		GII.17	GII.17	Human	Japan	2002
KX702120	Hu/GII_untyped_GII.17/HST112/1999/BRA	534			GII.17		Human	Brazil	1999
AB684717	Hu/GII/60_2/Tokyo/1982/JPN	588			GII.17		Human	Japan	1982
KC597139	Hu/GII.17/C142/1978/GUF	7441			GII.17	GII.17	Human	French_Guiana	1978
JN699043	Hu/GII.17/C142/GF/1978	1623			GII.17		Human	French_Guiana	1978
AB684684	Hu/GII/28_3/Tokyo/1976/JPN	1064			GII.17		Human	Japan	1976
AB684681	Hu/GII/27_3/Tokyo/1976/JPN	2979			GII.17		Human	Japan	1976

## Sheet: Plan2
Database
NUMBER	STRAIN	Length	HOST	COUNTRY	DATE
KY905330	Hu/GII.P17_GII.17/NSW9428/2016/AU	7491	Human	Australia	2016
LC037415	Norovirus Hu/GII/JP/2015/GII.P17_GII.17/Kawasaki308	7555	Human	Japan	2015
KR052019	Hu/GII.17/Taichung/15_AD_2/2015/TW	4120	Human	Taiwan	2015
KX371112	Hu/GII.17/X27_16NV149/2016/NZ	1623	Human	New Zealand	2016
KU557783	Hu/GII.17/35_0584/GD_JM/2015_03_14	7555	Human	China	2015
KP864102	GII.17/152642/Shanghai/2015/CHN	1623	Human	China	2015
KU587626	Norovirus GII.17 isolate E12905 VP1 gene, complete cds	1623	Human	France	2015
KX244850	15_G1181/Ger/2015	1623	Human	Germany	2015
KU561231	GII/Hu/HKG/2015/GII.17/CUHK-NS-535	1623	Human	Hong Kong	2015
KU757053	Hu/GII/CN/2015/GII.17/TF150108-1	5114	Human	china	2015
KY397958	Hu/GII.17/LVCA_24928_SC_09/2015/BRA	1623	Human	Brazil	2015
KY502252	Hu/GII.17/NM2/CHN/2016	2266	Human	China	2016
KP902569	u/GII.17/HKG/2014/CUHK-NS-456	1623	Human	HONG KONG	2014
KX346705	Norovirus GII.17 isolate B2194 VP1 gene	1623	Human	Thailand	2015
KY397953	Hu/GII.17/LVCA_24738_RS/2015/BRA	1623	Human	Brazil	2015
KY397954	Hu/GII.17/LVCA_24933_RS_09/2015/BRA	1623	Human	Brazil	2015
KY392867	Hu/GII.17/LVCA_24606/2015/BRA	7397	Human	Brazil	2015
KY392868	Hu/GII.17/LVCA_24785/2015/BRA	7319	Human	Brazil	2015
KX171414	AlbertaEI331/CA/2015	2209	Human	Canada	2015
KU561255	Hu/GII.P17_GII.17/KR/2015/CAU-283	7556	Human	South Korea	2015
MF172092	Hu/USA/2015/GII.17/USA-7356	1623	Human	USA	2015
KU757049	Hu/GII/CN/2014/GII.17/1401169	7556	Human	China	2014
KU557854	orovirus Hu/GII.17/29-0500/GD-ZQ/2015-03-09	1623	Human	China	2015
KU561253	Hu/GII.P17_GII.17/KR/2014/CAU-265	7556	Human	South Korea	2014
KX134669	GII/Hu/SI/2015/GII.17/Ljubljana1758	1623	Human	Slovenia	2015
LC177662	GII/Hu/VNM/2015/GII.P17-GII.17/NVN15.349	2399	Human	Viet Nam	2015
KU561226	GII/Hu/HKG/2014/GII.17/CUHK-NS-481	1623	Human	Hong Kong	2014
KX989478	Hu/016D05/ZS/GD/CHN/2016	1623	Human	China	2016
KU953392	Hu/GII.17/1513140/Shanghai/2015	1623	Human	China	2015
KT970373	Hu/Guangzhou/GZ2015-L337/CHN/2015	7495	Human	China	2015
KT970376	Hu/Guangzhou/GZ2015-L343/CHN/2015	7495	Human	China	2015
KY406957	Hu/JC009/ZS/GD/CHN/2015	1623	Human	China	2015
KT315719	Hu/GII.17/CUHK-NS-671/HKG/2015	1623	Human	Hong Kong	2015
KX346699	Norovirus GII.17 isolate B1995 VP1 gene	1623	Human	Thailand	2014
KT315682	Hu/GII.17/CUHK-NS-579/HKG/2015	1623	Human	Hong Kong	2015
KU953396	Hu/GII.17/1613225/Shanghai/2016	1623	Human	China	2016
KU561242	GII/Hu/HKG/2015/GII.17/CUHK-NS-610	1623	Human	Hong Kong	2015
KX420894	Hu/GII.17/ABEI68/CA/2016	2177	Human	Canada	2016
LC148854	Hu/GII/JP/2016/GII.17/Osaka15-428	2483	Human	Japan	2016
KX168444	GII/Hu/HKG/2016/GII.17/CUHK-NS-896	1623	Human	Hong Kong	2016
KX420892	Hu/GII.17/ABEI446/CA/2015	2170	Human	Canada	2015
KT346356	PR668/2015/ITA	3266	Human	Italy	2015
KR083017	Norovirus Hu/GII.17/Gaithersburg/2014/US	7527	Human	USA	2014
KX168449	GII/Hu/HKG/2016/GII.17/CUHK-NS-917	1623	Human	Hong Kong	2016
KU561239	GII/Hu/HKG/2015/GII.17/CUHK-NS-583	1623	Human	Hong Kong	2015
KU557807	Hu/GII.17/15-1649/GD-QY/2014-12-19	1623	Human	China	2014
KU561238	GII/Hu/HKG/2015/GII.17/CUHK-NS-580	1623	Human	Hong Kong	2015
KX024652	Hu/GII.17/HUN5737/2015/HUN	3239	Human	Hungary	2015
KX244853	15-G1200/Ger/2015	1623	Human	Germany	2015
KX346700	Norovirus GII.17 isolate B2306 VP1 gene	1623	Human	Thailand	2015
KR154230	Hu/GII.17/CGMH69/2015/TW	7552	Human	Taiwan	2015
KX371110	Hu/GII.17/X20_15NV806/2015/NZ	1623	Human	New Zealand	2015
KY406964	Hu/JC126/ZS/GD/CHN/2016	1623	Human	China	2016
KU953394	Hu/GII.17/1613155/Shanghai/2016	1623	Human	China	2016
KT591501	GII/Hu/SI/2015/GII.17/Ljubljana1662	1623	Human	Slovenia	2015
KR154231	Hu/GII.17/CGMH70/2015/TW	7551	Human	Taiwan	2015
KY406979	Hu/JC170/ZS/GD/CHN/2016	1623	Human	China	2016
KU953393	Hu/GII.17/1513181/Shanghai/2015	1623	Human	China	2015
KT326181	Hu/GII.17/CUHK-NS-649/HKG/2015	7518	Human	Hong Kong	2015
KU557884	Hu/GII.17/52-1819/GD-GZ/2015-11-09	1623	Human	China	2015
KT315718	Hu/GII.17/CUHK-NS-670/HKG/2015	1623	Human	Hong Kong	2015
KX134670	GII/Hu/SI/2015/GII.17/Ljubljana1962	1623	Human	Slovenia	2015
KU587628	Norovirus GII.17 isolate E12972 VP1 gene	1623	Human	France	2015
KX244854	16-G0188/Ger/2016	1623	Human	Germany	2016
KP902563	Hu/GII.17/HKG/2014/CUHK-NS-258	1617	Human	Hong Kong	2014
KU561251	Hu/GII.P17_GII.17/KR/2013/CAU-85	7551	Human	South Korea	2013
KU557788	Hu/GII.17/2238/GD-JM/2013-08-30	7497	Human	China	2013
KU757048	Hu/GII/CN/2014/GII.17/1402047	7550	Human	China	2014
KU557789	Hu/GII.17/1421/GD-FS/2013-09-09	6572	Human	China	2013
LC043167	Hu/GII/JP/2013/GII.P17_GII.17/Saitama5203	7534	Human	Japan	2013
KX171412	AlbertaEI421/CA/2014	2182	Human	Canada	2014
KX171413	AlbertaEI487/CA/2014	2193	Human	Canada	2014
KX171418	AlbertaSG002/CA/2015	2163	Human	Canada	2015
KX171416	AlbertaSG005/CA/2015	2061	Human	Canada	2015
KX171417	AlbertaSG001/CA/2014	2171	Human	Canada	2014
KX171415	AlbertaSG004/CA/2015	2183	Human	Canada	2015
KT285173	Hu/GII.P17_GII.17/NSW6016/2014/AU	2402	Human	Australia	2014
KU587625	Norovirus GII.17 isolate E11161 VP1 gene	1617	Human	France	2016
KX061540	Hu/GII.17/Arg13099/2015/ARG	1857	Human	Argentina	2015
JF970609.	Hu/NoV/INCMNSZ-01/2007/Mex	1337	Human	Mexico	2007
GQ266696	Hu/Zuerich/P7d1/2008	1599	Human	Switzerland	2008
AY502009	Hu/NoV/CS-E1/2002/USA	2009	Human	USA	2002
KJ196286	Norovirus GII/Hu/JP/2002/GII.P16_GII.17/Saitama/T87	7535	Human	Japan	2002
JN699043	Hu/GII.17/C142/GF/1978	1623	Human	French Guiana	1978
KC597139	Hu/GII.17/C142/1978/GUF	7441	Human	French Guiana	1978
MN045201	Nov/Hu/GII17/VP1/AM16-275/BRAZIL_AM/2016 -this study	1546	Human	Brazil	2016
MN045199	Nov/Hu/GIIP17/POL/AM16-297/BRAZIL_AM/2016 -this study	2182	Human	Brazil	2016
MN045191	Nov/Hu/GIIP17/POL/16004/BRAZIL_PA/2016 -this study	4822	Human	Brazil	2016
MN045193	Nov/Hu/GIIP17/POL/16007/BRAZIL_PA/2016 -this study	4692	Human	Brazil	2016
MN045195	Nov/Hu/GIIP17/POL/16015/BRAZIL_PA/2016 -this study	4735	Human	Brazil	2016
MN045196	Nov/Hu/GIIP17/POL/16017/BRAZIL_PA/2016 -this study	4827	Human	Brazil	2016
MN045197	Nov/Hu/GIIP17/POL/AM15-438/BRAZIL_AM/2015 -this study	2961	Human	Brazil	2015
MN045200	Nov/Hu/GIIP17/POL/AM16-313/BRAZIL_AM/2016 -this study	2230	Human	Brazil	2016
MN045203	Nov/Hu/GIIP17/POL/AM16-300/BRAZIL_AM/2016 -this study	1413	Human	Brazil	2016
MN045192	Nov/Hu/GIIP17/POL/16005/BRAZIL_PA/2016 -this study	4713	Human	Brazil	2016
MN045194	Nov/Hu/GIIP17/POL/16009/BRAZIL_PA/2016 -this study	4736	Human	Brazil	2016
MN045198	Nov/Hu/GIIP17/POL/AM16-219/BRAZIL_AM/2016 -this study	3130	Human	Brazil	2016
